# Supplementary material for: Long-Term Soil Drought Limits Starch Accumulation by Altering Sucrose Transport and Starch Synthesis in Sweet Potato Tuberous Root
Source: Int J Mol Sci. 2023 Feb 3;24(3):3053. doi: 10.3390/ijms24033053 (PMC9918156; doi:10.3390/ijms24033053)
Supplement: Supplementary file 1 [file ijms-24-03053-s001.zip]

Archive with 1 entries (1 files):
- ijms-2158269-supplementary.pdf
